# Supplementary material for: Resistance to the herbicides haloxyfop and iodosulfuron is common in commercial ryegrass (Lolium) seed lines
Source: Pest Manag Sci. 2025 Jan 20;81(6):2990–6. doi: 10.1002/ps.8665 (PMC12074625; doi:10.1002/ps.8665)
Supplement: Supplementary file 2 — Data S1. An excel spreadsheet of the data used in the analysis. [file PS-81-2990-s001.xlsx]

## Sheet: Anonymised
turf_forage	CompanyCode	VarCode	Species	ploidy	from	Region	Repeated year 2	Breeders	Year	gly:n	hal:n	iod:n	Resistant to	prop R GLY	prop R HAL	prop R IOD	Resistant	Exposed GLY	Exposed HAL	Exposed IOD	PropSurviveGLYfield	PropSurviveHALfield	PropSurviveIODfield	PropTillerSurviveGLY	PropTillerSurvivingHAL	PropTillerSurvivingIOD
Forage	C1	Var43	L. hybridum	Tetraploid	NZ	NZ	no	no	2022	0	17676	7	hal & iod	0	5.6574e-05	0.151432	1	38583.3	42333.3	42833.3	0.0113495	7.2738e-05	0.269213	0	0.777778	0.5625
Forage	C3	Var16	L. perenne	Diploid	Belgium	Europe	no	no	2022	0	29216	20	hal & iod	0	3.4228e-05	0.0506453	1	49333.3	42333.3	43583.3	0.00668859	0.000102684	0.0844088	0	0.333333	0.6
Turf	C4	Var47	L. perenne	Diploid	USA	USA	no	no	2021	0	240	22	hal & iod	0	0.00416667	0.04625	1	65333.3	61500	61500	0	0.005	0.0925	0	0.833333	0.5
Turf	C3	Var28	L. perenne	Diploid	USA	USA	no	no	2021	0	0	27	iod	0	0	0.0375	1	57666.7	59833.3	63250	0	0.00125	0.0375	0	0	1
Forage	C5	Var27	L. multiflorum	Diploid	NZ	NZ	no	no	2022	0	144	30	hal & iod	0	0.00694019	0.0332258	1	49416.7	60750	52166.7	0.0044979	0.00832822	0.124597	0	0.833333	0.266667
Turf	C4	Var45	L. perenne	Diploid	USA	USA	no	no	2021	0	7104	48	hal & iod	0	0.000140762	0.0208333	1	60833.3	56833.3	64500	0	0.000193548	0.025	0	0.727273	0.833333
Turf	C4	Var21	L. perenne	Diploid	USA	USA	no	no	2021	0	550	62	hal & iod	0	0.00181818	0.0160714	1	58333.3	78833.3	67083.3	0	0.0025	0.0225	0	0.727273	0.714286
Turf	C4	Var50	L. perenne	Tetraploid	USA	USA	no	no	2022	0	782	74	hal & iod	0	0.00127893	0.0135174	1	48250	50166.7	45750	0.0688283	0.00191839	0.0495638	0	0.666667	0.272727
Forage	C5	Var49	L. multiflorum	Diploid	Netherlands	Europe	no	no	2022	0	50760	80	hal & iod	0	1.97007e-05	0.0125436	1	57333.3	51666.7	60583.3	0.00388686	9.85035e-05	0.0501746	0	0.2	0.25
Forage	C1	Var22	L. multiflorum	Tetraploid	France	Europe	no	no	2022	0	75137	88	hal & iod	0	1.33091e-05	0.0114219	1	45416.7	47500	53833.3	0.0241626	5.32364e-05	0.053302	0	0.25	0.214286
Turf	C4	Var2	L. perenne	Diploid	Netherlands	Europe	no	no	2021	0	0	100	iod	0	0	0.01	1	66500	90500	90000	0	0.0025	0.01	0	0	1
Turf	C4	Var3	L. perenne	Diploid	USA	USA	no	no	2021	0	1200	160	hal & iod	0	0.000833333	0.00625	1	74250	72666.7	59083.3	0	0.0025	0.0075	0	0.333333	0.833333
Turf	C4	Var48	L. perenne	Diploid	USA	USA	no	no	2022	0	3153	161	hal & iod	0	0.00031711	0.00619976	1	62166.7	55750	50500	0.0782309	0.000547735	0.0433983	0	0.578947	0.142857
Turf	C1	Var38	L. perenne	Diploid	Romania	Europe	no	no	2022	0	8750	164	hal & iod	0	0.000114282	0.0061026	1	47500	48000	52666.7	0.114933	0.000365704	0.0213591	0	0.3125	0.285714
Forage	C2	Var35	L. perenne	Diploid	NZ	NZ	no	yes	2022	0	75381	173	hal & iod	0	1.32659e-05	0.00577924	1	61250	54083.3	65166.7	0.0138863	3.97978e-05	0.0173377	0	0.333333	0.333333
Forage	C1	Var25	L. perenne	Diploid	NZ	NZ	no	no	2022	0	29567	189	hal & iod	0	3.38213e-05	0.00530005	1	53666.7	51583.3	53250	0.00600915	8.11712e-05	0.0137801	0	0.416667	0.384615
Forage	C1	Var37	L. perenne	Tetraploid	Netherlands	Europe	no	no	2022	0	3643	206	hal & iod	0	0.000274478	0.00485995	1	64666.7	56000	62916.7	0.0776677	0.000548955	0.0242998	0	0.5	0.2
Turf	C1	Var10	L. perenne	Diploid	France/Germany	Europe	yes	no	2022	0	14394	221	hal & iod	0	6.94722e-05	0.00452383	1	61166.7	52083.3	58833.3	0.0374996	0.000173681	0.027143	0	0.4	0.166667
Forage	C3	Var15	L. perenne	Tetraploid	France	Europe	no	no	2021	0	0	233	iod	0	0	0.00428571	1	58416.7	76083.3	60583.3	0	0	0.015	0	0	0.285714
Turf	C1	Var13	L. perenne	Diploid	France/Germany	Europe	yes	no	2022	0	14003	280	hal & iod	0	7.14121e-05	0.00356914	1	52583.3	46500	57500	0.0138994	0.000190432	0.0231994	0	0.375	0.153846
Forage	C3	Var17	L. perenne	Diploid	France/Germany/Netherlands	Europe	no	no	2021	0	0	400	iod	0	0	0.0025	1	64083.3	62916.7	76250	0	0	0.0025	0	0	1
Forage	C5	Var34	L. perenne	Diploid	NZ	NZ	no	no	2022	0	89500	419	hal & iod	0	1.11732e-05	0.00238406	1	60750	55333.3	57750	0.0186454	1.67598e-05	0.00655617	0	0.666667	0.363636
Forage	C4	Var44	L. perenne	Diploid	USA	USA	no	yes	2022	0	12262	538	hal & iod	0	8.15499e-05	0.00185749	1	66666.7	54333.3	60416.7	0.013254	0.000203875	0.0069656	0	0.4	0.266667
Turf	C4	Var46	L. perenne	Diploid	USA	USA	no	no	2021	0	107	550	hal & iod	0	0.009375	0.00181818	1	66083.3	63500	60166.7	0.00018159	0.015	0.0025	0	0.625	0.727273
Turf	C3	Var20	L. perenne	Diploid	Netherlands	Europe	no	no	2021	0	0	600	iod	0	0	0.00166667	1	72000	73583.3	79333.3	0	0	0.0025	0	0	0.666667
Turf	C4	Var31	L. perenne	Diploid	USA	USA	no	no	2021	0	1244	680	hal & iod	0	0.000803571	0.00147059	1	51833.3	52083.3	57833.3	7.71709e-05	0.00125	0.0125	0	0.642857	0.117647
Turf	C1	Var12	L. perenne	Diploid	Germany	Europe	yes	no	2022	0	18229	762	hal & iod	0	5.48574e-05	0.00131149	1	42333.3	41833.3	52333.3	0.0299208	0.000219429	0.00786897	0	0.25	0.166667
Turf	C1	Var10	L. perenne	Diploid	Germany/France	Europe	yes	no	2021	0	0	800	iod	0	0	0.00125	1	85166.7	81083.3	73416.7	0	0.00125	0.00125	0	0	1
Forage	C1	Var40	L. perenne	Diploid	Italy/NZ	NZ	yes	no	2022	0	0	916	iod	0	0	0.00109175	1	56416.7	48416.7	56250	0.0176042	2.5e-05	0.00327524	0	0	0.333333
Forage	C4	Var52	L. perenne	Diploid	NZ	NZ	no	yes	2022	0	6488	950	hal & iod	0	0.000154126	0.00105232	1	39583.3	44916.7	37500	0.00778645	0.000264215	0.00420928	0	0.583333	0.25
Forage	C5	Var26	L. perenne	Diploid	NZ	NZ	no	no	2022	0	2972	1074	hal & iod	0	0.000336453	0.000931246	1	56750	57916.7	62833.3	0.0260327	0.000588793	0.0060531	0	0.571429	0.153846
Turf	C1	Var13	L. perenne	Diploid	France/Holland	Europe	yes	no	2021	0	0	1200	iod	0	0	0.000833333	1	42666.7	41166.7	65250	0	0	0.00125	0	0	0.666667
Forage	C1	Var8	L. perenne	Diploid	France/Holland	Europe	no	no	2021	0	37667	1600	hal & iod	0	2.65487e-05	0.000625	1	46166.7	37666.7	52666.7	0	5.30973e-05	0.00125	0	0.5	0.5
Turf	C4	Var19	L. perenne	Tetraploid	USA	USA	no	no	2021	0	0	1867	iod	0	0	0.000535714	1	44083.3	35333.3	55916.7	0	0	0.00375	0	0	0.142857
Forage	C2	Var41	L. perenne	Diploid	NZ	NZ	no	yes	2022	0	12792	5562	hal & iod	0	7.81743e-05	0.000179801	1	40583.3	45083.3	41083.3	0.00834075	7.81743e-05	0.00215761	0	1	0.0833333
Turf	C3	Var23	L. perenne	Diploid	USA	USA	no	no	2021	0	1120	10383	hal & iod	0	0.000892857	9.63082e-05	1	55000	48083.3	51916.7	0	0.00125	9.63082e-05	0	0.714286	1
Forage	C3	Var51	L. perenne	Tetraploid	France/Germany	Europe	no	no	2021	0	0	47167	iod	0	0	2.12014e-05	1	43000	45000	47166.7	0	0	2.12014e-05	0	0	1
Forage	C1	Var1	L. perenne	Tetraploid	Australia/NZ	NZ	no	no	2022	0	52824	0	hal	0	1.89307e-05	0	1	41750	47250	49416.7	0.0183874	9.46533e-05	0.0046744	0	0.2	0
Turf	C4	Var4	L. perenne	Diploid	USA	USA	no	no	2021	0	79667	0	hal	0	1.25523e-05	0	1	66750	79666.7	61750	0	1.25523e-05	0.00125	0	1	0
Forage	C1	Var5	L. perenne	Diploid	France/Holland	Europe	no	no	2021	0	0	0	none	0	0	0	0	26666.7	32916.7	22833.3	0	0	0	0	0	0
Turf	C1	Var6	L. perenne	Diploid	France/Netherlands/Denmark	Europe	no	no	2021	0	0	0	none	0	0	0	0	32333.3	35166.7	45583.3	0	0	0	0	0	0
Forage	C1	Var7	L. perenne	Diploid	France/Netherlands/Denmark	Europe	no	no	2021	0	0	0	none	0	0	0	0	46416.7	48250	61666.7	0	0	0.00125	0	0	0
Turf	C1	Var9	L. perenne	Diploid	USA/Germany/France	USA	no	no	2021	0	15806	0	hal	0	6.32689e-05	0	1	51416.7	47416.7	43750	0	0.000126538	0	0	0.5	0
Forage	C1	Var11	L. perenne	Diploid	France/Holland	Europe	no	no	2021	0	0	0	none	0	0	0	0	56083.3	51166.7	50916.7	0	0	0	0	0	0
Turf	C1	Var12	L. perenne	Diploid	Germany/France	Europe	yes	no	2021	0	0	0	none	0	0	0	0	61166.7	62416.7	64083.3	0	0.00125	0	0	0	0
Forage	C3	Var14	L. perenne	Tetraploid	France/Germany	Europe	yes	no	2022	0	0	0	none	0	0	0	0	29166.7	25833.3	18081	0.00887083	0	0.00490252	0	0	0
Forage	C3	Var14	L. perenne	Tetraploid	Germany	Europe	yes	no	2021	0	0	0	iod	0	0	0	0	42833.3	38416.7	45000	0	4.44444e-05	0	0	0	0.5
Forage	C3	Var18	L. perenne	Tetraploid	Netherlands	Europe	no	no	2021	0	0	0	none	0	0	0	0	44833.3	48666.7	48166.7	0	0	0	0	0	0
Forage	C4	Var24	L. perenne	Diploid	NZ	NZ	no	yes	2022	0	47000	0	hal	0	2.12766e-05	0	1	47416.7	46416.7	44500	0.0103947	3.19149e-05	0.016381	0	0.666667	0
Forage	C3	Var29	L. multiflorum		Japan	Japan	no	no	2022	0	0	0	none	0	0	0	0	36833.3	39250	45416.7	0.00875291	0	0.0459654	0	0	0
Forage	C3	Var30	L. multiflorum		Japan	Japan	no	no	2022	0	0	0	none	0	0	0	0	42166.7	34500	37583.3	0.00305785	0.000135135	0.012459	0	0	0
Forage	C4	Var32	L. perenne	Tetraploid	Australia/Italy	Europe	no	yes	2022	0	80444	0	hal	0	1.24309e-05	0	1	50916.7	60250	48583.3	0.0171226	4.97238e-05	0.006821	0	0.25	0
Turf	C4	Var33	L. perenne	Diploid	Germany	Europe	no	no	2021	0	0	0	none	0	0	0	0	67583.3	55916.7	66166.7	0	0	0	0	0	0
Forage	C4	Var36	L. perenne	Diploid	NZ	NZ	no	yes	2022	0	5774	0	hal	0	0.000173186	0	1	59250	51833.3	51083.3	0.0224763	0.000324724	0.00142781	0	0.533333	0
Turf	C4	Var39	L. multiflorum	Diploid	France	Europe	no	no	2022	0	147	0	hal	0	0.00679137	0	1	63083.3	54416.7	38664	0.0292336	0.00814964	0.131336	0	0.833333	0
Forage	C3	Var42	L. perenne	Tetraploid	Germany	Europe	no	no	2021	0	0	0	none	0	0	0	0	51083.3	47500	54166.7	0	0	0	0	0	0
